# Supplementary material for: DectICO: an alignment-free supervised metagenomic classification method based on feature extraction and dynamic selection
Source: BMC Bioinformatics. 2015 Oct 7;16:323. doi: 10.1186/s12859-015-0753-3 (PMC4596415; doi:10.1186/s12859-015-0753-3)
Supplement: Additional file 2: Table S1. — The difference of the LOOCV accuracy between DectICO and the-sequence-composition-based method for each classifier. (XLSX 13 kb) [file 12859_2015_753_MOESM2_ESM.xlsx]

## Sheet: Sheet1
Table S1. The difference of the LOOCV accuracy between DectICO and the sequence composition based method for each classifier
asthma	3mer	4mer	5mer	6mer	7mer	8mer
ex1	-0.041666	0.083334	0.083333	0.108333	0.333333	0.166667
ex2	-0.083333	0.125	0.125	0.041666	0.083334	0.166666
ex3	0.041667	0.166667	0.083333	0.166667	0.166666	0.125
ex4	0.166666	0.125	0	0.041667	0.125	0.041666
ex5	0.041667	0	0.083333	0.125	0.25	0.166666
ex6	-0.041666	0	0.125	0.125	0.083334	0.125
ex7	0.125	0.083333	-0.041666	-0.041666	0.041667	0.041667
ex8	0.041667	-0.041666	0.041667	0.125	0	0.041667
ex9	0	0.125	0.083333	0.125	0.083334	0.166666
ex10	0.041667	0.083333	0.083333	0.083333	0.166667	0.125
ex11	-0.041667	0.041667	0.083333	0.166667	0.041667	0.041667
ex12	0	0.166667	0.166666	0.041666	0.041667	0.041666
ex13	0.041667	0.083333	0.041667	0.108333	0.125	0.166666
ex14	0	0.041667	0.083334	0.125	0.083334	0
ex15	0.041667	-0.041666	0.083333	0	0	0.041667
ex16	0	0	0.125	0.15	0.166666	0.041666
ex17	0.041667	0.083334	0.208333	0.166667	0.291666	0.166667
ex18	-0.041667	0.083333	0.041666	0.25	0.041667	0.208334
ex19	0	-0.041667	-0.041666	-0.041667	0.041667	0.41666
ex20	0.041667	0.083333	0.125	0.083333	0.208333	0.083333
ibd	3mer	4mer	5mer	6mer	7mer	8mer
ex1	0.1	0.275	0.2	0.05	0.175	0.125
ex2	-0.05	0.05	0.125	0.125	0.125	0.175
ex3	0.025	0.175	0.125	0.175	0.075	0.075
ex4	-0.025	0.075	0.1	0.075	0.125	0.125
ex5	0.05	0.125	0.175	0.1	0.15	0.175
ex6	0.05	0.15	0.075	0.05	0.075	0.1
ex7	0.025	0.125	0.175	0.15	0.175	0.125
ex8	0.125	0.125	0.125	0.1	0.2	0.125
ex9	0	0.175	0.2	0.275	0.2	0.225
ex10	0.05	0.075	0.075	0.175	0.1	0.2
ex11	-0.025	-0.075	0.075	0.025	0.125	0.15
ex12	-0.025	0.075	0.1	0.025	0.15	0.2
ex13	-0.075	0.05	0.075	0.2	0.225	0.125
ex14	0.1	0.1	0.125	0.125	0.1	0.1
ex15	0.1	0.025	0.05	0.125	0.125	0.2
ex16	0.1	0.15	0.075	0.075	0.075	0.075
ex17	0.075	0.05	0.025	0.075	0.15	0.2
ex18	0.1	0.225	0.175	0.175	0.2	0.15
ex19	0.05	0.125	0.125	0.15	0.15	0.15
ex20	-0.025	-0.05	0	0	0.075	0.05
t2d	3mer	4mer	5mer	6mer	7mer	8mer
ex1	0.1	0.1125	0.1125	0.1125	0.1	0.1
ex2	0.0125	0.125	0.1375	0.1625	0.125	0.125
ex3	0.075	0.125	0.125	0.175	0.175	0.1875
ex4	0.075	0.1125	0.1375	0.15	0.125	0.1
ex5	0.0625	0.0625	0.1375	0.0625	0.1375	0.175
ex6	0.0375	0.1125	0.1125	0.1125	0.075	0.2375
ex7	0.0625	0.075	-0.0125	0.0875	0.1	0.0875
ex8	0.1375	0.0875	0.125	0.1	0.125	0.2375
ex9	0.1	0.1375	0.1	0	0.175	0.05
ex10	0.025	0.1	0.1125	0.075	0.0875	0.1
ex11	0.025	0.15	0.1375	0.1375	0.1375	0.125
ex12	0.0875	0.1125	0.0875	0.075	0.0125	0.15
ex13	0.2125	0.1375	0.1625	0.1625	0.175	0.025
ex14	0.0875	0.0875	0.075	0.1	0.1125	0.175
ex15	0.0875	0.15	0.0875	0.1125	0.075	0.0875
ex16	0.075	0.125	0.15	0.2	0.175	0.05
ex17	0	0.025	0.075	0.1125	0.0625	0.0375
ex18	0.1125	0.125	0.05	0.15	0.1875	0.0125
ex19	0.0375	0.1375	0.05	0.025	0	0.1125
ex20	0.025	0.0625	0.075	0.1125	0.05	0.15
Note: The difference equals the LOOCV accuracy of DectICO minus the LOOCV accuracy of the composition based method.
